# Supplementary material for: Immune Checkpoint Inhibitors—Associated Cardiotoxicity
Source: Cancers (Basel). 2022 Feb 23;14(5):1145. doi: 10.3390/cancers14051145 (PMC8909315; doi:10.3390/cancers14051145)
Supplement: Supplementary file 1 [file cancers-14-01145-s001.zip]

Archive with 1 entries (1 files):
- cancers-1547580-supplementary.pdf
